# Supplementary material for: Recognizing cisplatin as a potential radiation recall trigger: case report and focused systematic review
Source: Strahlenther Onkol. 2023 Mar 15;199(7):611–20. doi: 10.1007/s00066-023-02059-9 (PMC10281908; doi:10.1007/s00066-023-02059-9)
Supplement: Supplementary file 3 — Supplementary Table S2: Characteristics table of the found 30 cisplatin-(co)induced radiation recall reaction cases [file 66_2023_2059_MOESM3_ESM.xlsx]

## Sheet: cisplatin recall cases
nr	report	age	sex	primary tumor	previous chemotherapy	body site	radiation technique	target dose / fraction dose	calculated late effect (a/b=3) EQD2 (Gy) in the area of the recall phenomenon	time interval (end of radiation to trigger drug)	trigger drugs (dose, if available)	time to onset recall reaction	recall reaction(s)	severity (CTCAE grade)	rechallange	recurrence of RRD after rechallange	effect on treatment protocol	therapy
1	Shenkier 1994 (I.)	45	w	mBC	4x AC (doxorubicin/cyclophosphamide)	breast (right)	opposed tangents 6 MV	44 Gy / 2.75 Gy	50.6 Gy	8 months	paclitaxel 90mg/m2 + cisplatin 60mg/m2	6 hours	dermatitis	mild (1)	yes	no recurrence of the phenomenon	not modified	faded over several hours w/o any therapy
2	Shenkier 1994 (II.)	43	w	rBC	4x AC (doxorubicin/cyclophosphamide)	breast (right)	opposed tangents 6 MV	44 Gy / 2.75 Gy	50.6 Gy	8 months	paclitaxel 90mg/m2 + cisplatin 60mg/m2	3 hours	dermatitis	mild (1)	yes	yes, after each of the 8 subsequent treatments	not modified	resolved over the next 24 hours w/o any therapy
3	Welsh 1999	60	m	bladder	(2x gem/cis)	pelvis	opposed lateral fields 15 MV	45 Gy / 1,8 Gy	42.8 Gy	1 month	gemcitabine/cisplatin (dose N.A.)	3 months	myositis	severe (3)	yes	no recurrence of the phenomenon	not modified	resolved in 6 weeks; NSAID + prednisone
4	Ganem 2000	58	w	NSCLC	(2x gem/cis)	pelvis	AP-PA	33 Gy / 3 Gy	39.6 Gy	1 month	gemcitabine 1g/m2 + cisplatin 100mg/m2	2 months	myositis	severe (3)	no	-	discontinued	resolved in 3 months; oral opioids, antibiotics and steroids
5	Smith 2002 (I.)	81	m	MFH	N.A.	back	not specified	not specified	N.A.	9 months	doxorubicin/cisplatin (dose N.A.)	N.A.	dermatitis	moderate (2)	N.A.	N.A.	N.A.	N.A.
6	Smith 2002 (II.)	72	m	merkel	N.A.	forehead	not specified	not specified	N.A.	3 months	epirubicin/mitomycin/cisplatin (dose N.A.)	N.A.	dermatitis	moderate (2)	N.A.	N.A.	N.A.	N.A.
7	Smith 2002 (III.)	64	m	bladder	N.A.	pelvis	not specified	not specified	N.A.	12 months	cisplatin (monotherapy, dose N.A.)	N.A.	dermatitis	moderate (2)	N.A.	N.A.	N.A.	N.A.
8	Smith 2002 (IV.)	84	m	melanoma/BCC	N.A.	retroauricular	not specified	not specified	N.A.	26 months	epirubicin/cisplatin/alpha interferon (dose N.A.)	N.A.	dermatitis	moderate (2)	N.A.	N.A.	N.A.	N.A.
9	Kirkup 2003	64	m	esophagus	-	scalp, face, neck, forearms, dorsae of both hands	N.A. (sun exposure)	N.A. (sun UV)	N.A. (sun UV)	9 years	cisplatin/5-fluorouracil (dose N.A.)	1 week	dermatitis	moderate (2)	yes	no recurrence of the phenomenon	not modified	moderately potent topical steroids (beclomethasone valerate) and emollients
10	Hureaux 2005	75	m	pleural mesothelioma	(1x cis/pemetrexed)	chest wall	6 MV	21 Gy / 7 Gy	42.0 Gy	3 weeks	cisplatin 75mg/m2 + pemetrexed 500mg/m2	2 days	dermatitis	moderate (2)	yes	yes, stable skin lesions	not modified	topical therapy with moisturizing cream
11	Sroa 2006	47	w	anal SCC	2x MMC/5-FU (+RT)	perianal	AP-PA 6/18MV + HDR-AL	50.4 Gy / 1.8 Gy + 1x 10Gy HDR	74.4 Gy	1 month	cisplatin 75mg/m2 + 5-fluorouracil 1g/m2/d	3 months	dermatitis	severe (3)	no	-	completed before	hyperbaric oxygen therapy, topical therapy not specified - persistence over mind. 6 months
12	Berdel 2010	53	m	pleural mesothelioma	(1x cis/pemetrexed)	chest wall	12 MeV e-	21 Gy / 7 Gy	42.0 Gy	3 weeks	cisplatin/pemetrexed (dose N.A.)	3 days	dermatitis	severe (3)	yes	no recurrence of the phenomenon	not modified	topical urea-lotion
13	Zhu 2010	59	w	NSCLC	2x cis/vinorelbine	mediastinum + supraclav	3D-CRT, 6 MV	50 Gy / 2.5 Gy + 15 Gy / 3 Gy	73.0 Gy	1 week	cisplatin 25mg/m2 + vinorelbine 25mg/m2	2 weeks	dermatitis	moderate (2)	no	-	not modified	oral loratadine, topical chloramphenicol dexamethasone for a week; completely disapperad in 3 weeks
14	Baek 2012	53	m	penile SCC	-	pelvis	3D-CRT	70.2 Gy / 1.8 Gy	67.4 Gy	4 months	paclitaxel 175 mg/m2 + cisplatin 70mg/m2	5 days	dermatitis	mild (1)	yes	yes, repeated to a milder degree	not modified	oral prednisolone and antihistamine over a course of six days, resolved completly
15	Ryu 2012	51	m	pancreas	4x cis/5-fluorouracil	left thigh	not specified	not specified	N.A.	N.A.	cisplatin/5-fluorouracil (dose N.A.)	N.A.	myositis	moderate (2)	N.A.	N.A.	N.A.	steroid, NSAID
16	Aldermann 2013	71	m	NHL (T-cell)	2x CHOP	thoracal spine	not specified	8 Gy / 8 Gy	17.6 Gy	6 months	gemcitabine 1g/m2 + cisplatin 100mg/m2	2 weeks	myositis + dermatitis	moderate (2)	N.A.	N.A.	N.A.	N.A.
17	Zhang 2014	66	m	larynx + NSCLC	Carbo/Taxol (+RT)	neck, shoulder	not specified	56 Gy / 2 Gy	56 Gy	1 month	gemcitabine 1g/m2 + cisplatin 60mg/m2	3 months	myositis + dermatitis	severe (3)	no	-	completed before	recovered in 2 weeks; naproxen, i.v. steroid, oral steroids
18	Patil 2015	62	m	NHL	5x CHOP, (1x gem/cis)	trunk	NB-UVB (+ 6 MeV e-)	N.A. (NB-UVB)	N.A. (NB-UVB)	5 months	gemcitabine/cisplatin (dose N.A.)	N.A.	dermatitis	moderate (2)	no	yes, severe (4°) recurrence after 1.2 Gy skin-RT	discontinued	iv. coricosteroids
19	Nishimoto 2016	86	w	cervix	-	pelvis	AP-PA, Cobalt	50 / 2 Gy	50 Gy	37 years	gemcitabine 1200mg/m2 + cisplatin 80mg/m2	1 week	proctitis	severe (3)	no	-	discontinued	N.A.
20	Lemay 2020	34	w	cervix	cis weekly (+RT)	trunk	3D-CRT	54 Gy / 1.8 Gy	51.8 Gy	7,5 weeks	gemcitabine 800mg/m2 + cisplatin 50mg/m2	2,5 weeks	myositis	severe (3)	no	-	completed before	NSAID and mucle relaxant
21	Mandal 2021	21	w	nasopharynx	2x cis/5-fluorouracil + weekly cisplatin	face	IMRT	70 Gy / 2 Gy	70.0 Gy	3 months	cisplatin (monotherapy - 5FU planned, not given, dose N.A. )	few min	dermatitis	mild (1)	yes	no recurrence of the phenomenon	delayed (10d)	topical corticosteroids and antihistaminic
22	Purkayastha 2022 (I.)	N.A.	N.A.	NSCLC	N.A.	chest wall	not specified	60 Gy	N.A.	3-4 weeks	cisplatin 75mg/m2 + pemetrexed 500mg/m2	3-5 days	dermatitis	mild (1)	N.A.	N.A.	discontinued	aqueous based cream + topical steroid
23	Purkayastha 2022 (II.)	N.A.	N.A.	NSCLC	N.A.	scalp	not specified	30 Gy	N.A.	>4 weeks	cisplatin 75mg/m2 + pemetrexed 500mg/m2 + pembrolizumab 200mg/m2	>5 days	dermatitis	moderate (2)	N.A.	N.A.	discontinued	aqueous based cream + topical steroid + gentian violet dressing + oral NSAIDs
24	Purkayastha 2022 (III.)	N.A.	N.A.	nasopharynx	2x cis/5-fluorouracil	pharynx/o.cav	not specified	70 Gy / 2 Gy	70.0 Gy	3-4 weeks	cisplatin 75mg/m2 + 5-fluorouracil 800g/m2/d	3-5 days	mucositis	mild (1)	N.A.	N.A.	discontinued	resolution in 1-2 weeks; soda-saline gargles + 2% oral viscous lidocaine + analgesic benzydamine hydrochloride
25	Purkayastha 2022 (IV.)	N.A.	N.A.	nasopharynx	2x cis/5-fluorouracil	neck	not specified	70 Gy / 2 Gy	70.0 Gy	3-4 weeks	cisplatin 75mg/m2 + 5-fluorouracil 800g/m2/d	3-5 days	dermatitis	mild (1)	N.A.	N.A.	discontinued	aqueous based cream + topical steroid
26	Purkayastha 2022 (V.)	N.A.	N.A.	esophagus	4x cis/5-fluorouracil	chest wall	not specified	45 Gy / 1,8 Gy	42.8 Gy	3-4 weeks	cisplatin 50mg/m2 + 5-fluorouracil 2g/m2/d	3-5 days	dermatitis	mild (1)	N.A.	N.A.	discontinued	aqueous based cream + topical steroid
27	Purkayastha 2022 (VI.)	N.A.	N.A.	rel. DLBCL	N.A.	N.A.	not specified	36 Gy	N.A.	3-4 weeks	dexa 40mg + cytarabine 2g/m2 + cisplatin 100 mg/m2 + rituximab 375 mg/m2	3-5 days	dermatitis	mild (1)	N.A.	N.A.	discontinued	aqueous based cream + topical steroid
28	Purkayastha 2022 (VII.)	N.A.	N.A.	ref. CHL	N.A.	thorax	not specified	36 Gy	N.A.	3-4 weeks	dexa 40mg + cytarabine 2g/m2 + cisplatin 100 mg/m2	3-5 days	esophagitis	mild (1)	N.A.	N.A.	discontinued	resolution in <1 week; syrup sucralfate + 2% oral viscous lidocaine + oral PPI
29	Purkayastha 2022 (VIII.)	N.A.	N.A.	thymoma	N.A.	chest wall	not specified	54 Gy	N.A.	3-4 weeks	cisplatin 50mg/mg + doxorubicin 50 mg/m2 + cyclophosphamide 500mg/m2	3-5 days	dermatitis	mild (1)	N.A.	N.A.	discontinued	aqueous based cream + topical steroid
30	present case	39	w	sinonasal	2x cis/5-fluorouracil (+RT)	face, neck	IMAT	66 Gy / 2 Gy	66.0 Gy	12 months	cisplatin 40mg/m2 (monotherapy)	6 hours	dermatitis	mild (1)	yes	yes, after each of the 5 subsequent treatments	not modified	topical panthenol, alpha-linolenic acid
